# Supplementary material for: Establishment of the first International Standard for human anti-typhoid capsular Vi polysaccharide IgG
Source: Biologicals. 2018 Nov;56:29–38. doi: 10.1016/j.biologicals.2018.09.001 (PMC6238147; doi:10.1016/j.biologicals.2018.09.001)
Supplement: Data Profile [file mmc1.xml]

<?xml version="1.0" encoding="UTF-8" standalone="no"?><data:data><datasets><author>sjoerd.rijpkema@nibsc.hpa.org.uk</author><type>0</type><dataset><value>1</value><reason>Data will be made available on request</reason><comments/></dataset></datasets></data:data>
